# Supplementary material for: PagbHLH35 Enhances Salt Tolerance through Improving ROS Scavenging in Transgenic Poplar
Source: Plants (Basel). 2024 Jul 3;13(13):1835. doi: 10.3390/plants13131835 (PMC11244237; doi:10.3390/plants13131835)
Supplement: Supplementary file 1 [file plants-13-01835-s001.zip]

Archive with 2 entries (2 files):
- Table S1 Primer sequences used in the analysis of PagbHLH35.pdf
- Table S2 Specific motif sequences of BHLH transcription factor.pdf
